# Supplementary material for: Multiplex CRISPR-Cas9 Gene-Editing Can Deliver Potato Cultivars with Reduced Browning and Acrylamide
Source: Plants (Basel). 2023 Jan 13;12(2):379. doi: 10.3390/plants12020379 (PMC9864857; doi:10.3390/plants12020379)
Supplement: Supplementary file 1 [file plants-12-00379-s001.zip]

Archive with 1 entries (1 files):
- plants-1979280-supplementary.pptx
